# Supplementary material for: Poly(Butylene Succinate) Hybrid Multi-Walled Carbon Nanotube/Iron Oxide Nanocomposites: Electromagnetic Shielding and Thermal Properties
Source: Polymers (Basel). 2023 Jan 18;15(3):515. doi: 10.3390/polym15030515 (PMC9921677; doi:10.3390/polym15030515)
Supplement: Supplementary file 1 [file polymers-15-00515-s001.zip]

Archive with 1 entries (1 files):
- polymers-2144067-supplementary.pdf
